# Supplementary material for: Identification and characterization of the T cell receptor (TCR) repertoire of the cynomolgus macaque (Macaca Fascicularis)
Source: BMC Genomics. 2022 Sep 12;23:647. doi: 10.1186/s12864-022-08867-0 (PMC9465142; doi:10.1186/s12864-022-08867-0)
Supplement: Supplementary file 4 — Additional file 4: Table S2. Macfas TRAJ sequence. The table includes the genomic order of the Macfas TRAJ genes including their genomic coordinates, their NCBI accession number, the % identity to the nearest human homology, their length, and their nucleic acid sequence. The nucleic acid sequence is arranged to show the triplets encoding the conserved amino acid motif “F/W G X G”. [file 12864_2022_8867_MOESM4_ESM.xlsx]

## Sheet: Table S2.  TRAJ
Order	Gene	Genomic coordinates	Accession no.	% identity to human homolog	Length	Nucleic acid sequence
1	TRAJ1	86223320…86223377	GCA_000364345.1	0.93	58	TATGAAGGTGTTACCTCCCAGTAGCAA TTT GGC AAA GGA ACCAGAGTTTCCATTTCTC
2	TRAJ2	86222354…86222419	GCA_000364345.1	0.97	66	AATACTGGAGGAACAATTGATAAACTCACA TTT GGG AAA GGA ACCCATGTGTTCATTATATCTG
3	TRAJ3	86221784…86221845	GCA_000364345.1	0.95	62	GGGGTACAGCAGTGCTTCCAAGATCATC TTT GGA TCA GGG ACCAGACTGAGCATCCAGCCAA
4	TRAJ4	86220817…86220879	GCA_000364345.1	0.97	63	TGTTTTCTGGTGGCTACGATAAGCTGATT TTT GGA GGA GGG ACCAGGCTGGCTGTACACCCAG
5	TRAJ5	86219262…86219321	GCA_000364345.1	1	60	TGGACACGGGCAGGAGAGCACTTACT TTT GGG AGT GGA ACAAGACTCCAAGTGCAACCAA
6	TRAJ6	86218090…86218151	GCA_000364345.1	0.94	62	TGCATCAGGAGGAGGCTACGTACTTACA TTT GGA AGA GGA ACCAGTCTTATTGTTCATCCgt
7	TRAJ7	86216643…86216701	GCA_000364345.1	0.98	59	TGACTATGGGAACAACAGACTCGCT TTT GGG AAG GGG ACCCAAGTGGTGGTCATACCAA
8	TRAJ8	86215172…86215231	GCA_000364345.1	0.93	60	TGAACACAGGCTTTCAGAAACTCGTA TTC GGA ACT GGC ACACAACTTCTGGTCAGTCCAA
9	TRAJ9	86214579…86214639	GCA_000364345.1	0.95	61	GGAAATACTGGAGGCTTCAAAACTGTC TTT GGA GCA GGA ACAAAACTATTTGTTGAAGCAA
10	TRAJ10	86212627…86212688	GCA_000364345.1	0.98	62	ATACTCATGGGAGGAGGAAACAAACTCACC TTT GGG ACA GGC ACTCAGCTAAAAGTGGAACT
11	TRAJ11	86211630…86211689	GCA_000364345.1	0.95	60	TGAATTCAGGATACAGCACACTCACC TTT GGG AAG GGG ACAATGCTTCTAGTCTTTCCAG
12	TRAJ12	86211068…86211127	GCA_000364345.1	0.93	60	GGATGGATAGTGGCTATAAATTGATC TTT GGG AGT GGG ACCAGACTCCTGGTCAGGCCTG
13	TRAJ13	86210210…86210272	GCA_000364345.1	0.94	63	TGAATTCTGGAAGCTACCAGAAAGTTACC TTT GGA AAT GGA ACAAAGCTCCAAGTCATCCcaa
14	TRAJ14	86209448…86209499	GCA_000364345.1	0.96	52	ATTTATAACACATTCATC TCT GGG AGT GGG ACAAGATTATCAGTAAAACCTG
15	TRAJ15	86208750…86208809	GCA_000364345.1	0.95	60	CCAACCAGGCTGGAACTGCATTGATC TTT GGG AAG GGA ACCACCTTATCAGTGAGTTCCA
16	TRAJ16	86207632…86207691	GCA_000364345.1	0.97	60	GGTTTTCAGATGGCCAGAAGCTGCTC TTT GGA AGG GGG ACCATGTTAAAGGTGGATCTTA
17	TRAJ17	86206262…86206324	GCA_000364345.1	0.94	63	TGATCAATGTTGCAAGCAACAAGCTAACT TTT GGA GGA GGA ACTAGGGTGCTAGTTAAACCAA
18	TRAJ18	86205068…86205133	GCA_000364345.1	0.98	66	CCGACAGAGGCTCAACCCTGGGGAAGCTATAC TTT GGA AGA GGA ACTCAGTTGACTGTCTggcctg
19	TRAJ19	86204681…86204740	GCA_000364345.1	0.92	60	GCTATCAAAGATTTTACAAGTTCAGC TTT GGA AAG TCA TCCAAATATAATGTCACTCCAA
20	TRAJ20	86203757…86203811	GCA_000364345.1	0.98	55	TCTAACAACTACAAGCTCAGC TTT GGA GCC GGA ACCACAGTAACTGTAAGAGCAA
21	TRAJ21	86203043…86203097	GCA_000364345.1	1	55	TACAACTTCAACAAATTTTAC TTT GGA TCT GGG ACCAAACTCAATGTAAAACCAA
22	TRAJ22	86201492...86201554	GCA_000364345.1	0.9	63	TTTCTTCTGATTCTGGCTGGCAACTGACC TTT GGA TCT GGG ACACAATTGACCGTTGTACCTG
23	TRAJ23	86199868...86199930	GCA_000364345.1	0.94	63	TGAATTATAACCAGGCAGGAAAGCTTATC TTC GGA CAG GGA ACCGAGTTATCTGTGAAGCCCA
24	TRAJ24	86199438...86199500	GCA_000364345.1	0.92	63	TGACAACTGACAGCTGGGGGAAATTGCAG TTT GGA GCG GGG ACCCAGGTTGTGGTCATACCAG
25	TRAJ25	86198259...86198318	GCA_000364345.1	0.98	60	CAGAAGGACAAAGCTTCTCCTTTATC TTT GGG AAG GGG ACAAGGCTGCTTGTCAAGCCAA
26	TRAJ26	86197890...86197949	GCA_000364345.1	0.95	60	GGGATAACTATGGTCAGAATTTGATC TTC GGT CCC GGA ACCAGATTGTCCGTGCTGCCCT
27	TRAJ27	86195708...86195766	GCA_000364345.1	0.95	59	TAACACCAATGCAGACAAATTAACC TTT GGG GAT GGG ACTACGCTCATTGTGAAGCCAA
28	TRAJ28	86195058...86195123	GCA_000364345.1	1	66	CATACTCTGGGGCTGGGAGTTACCAACTCACT TTC GGG AAG GGG ACCAAACTCTCGGTCATACCAA
29	TRAJ29	86193699...86193758	GCA_000364345.1	0.95	60	GGAATTCAGGAAACAGAGCTCTTGTC TTT GGA AAG GGC ACAAGACTTTCTGTGATTCCAA
30	TRAJ30	86192612...86192668	GCA_000364345.1	0.98	57	TGAACAGAGATGACAAAATCATC TTT GGA AAA GGG ACACGACTTCATATTCTCCCCA
31	TRAJ31	86190737...86190791	GCA_000364345.1	0.96	55	AATAACAATGCCAGAGTCATC TTT GGA GAT GGA ACTCAGCTGGTGGTGAAGCCCA
32	TRAJ32	86189115...86189180	GCA_000364345.1	0.92	66	TGAATTATGGCAGTAGTGGAAACAAGCTCATC TTT GGA ACT GGC ACTCTGCTTGCTGTCCagccaa
33	TRAJ33	86188380...86188436	GCA_000364345.1	1	57	TGGATAGCAACTATCAGTTAATC TGG GGC GCT GGG ACCAAGCTAATTATAAAGCCAG
34	TRAJ34	86187379...86187436	GCA_000364345.1	0.97	58	TCTTATAACGCCAACAAGCTCATC TTT GGG ACT GGG ACCAGATTACAAGTCTTTCCAA
35	TRAJ35	86186360...86186418	GCA_000364345.1	0.97	59	GATAGGCTTTGGGAATGTGTTGCAT TTC GGG TCC GGC ACTCAAGTGATTGTTTTACCAC
36	TRAJ36	86184818...86184876	GCA_000364345.1	0.95	59	TCAAACTGGGGTAAACAACCTCTTC TTT GGG ACT GGA ACAAGACTCACCGTTCTTCCCT
37	TRAJ37	86183767...86183828	GCA_000364345.1	0.92	62	TGCCTCTAGCAACACAGGCAAACTGATC TTT GGA CAA GGG ACAACTTTACAAGTACAACCag
38	TRAJ38	86182242...86182301	GCA_000364345.1	1	60	TAATGCTGGCAACAACCGTAAGCTGATT TGG GGA TTG GGA ACAAGCCTGGCAGTAAATCCGA
39	TRAJ39	86181617...86181679	GCA_000364345.1	0.97	63	TGAATAATAATGCAGGCAACGTGCTCACA TTT GGA GGG GGA ACAAGGTTAATGGTCAAACccc
40	TRAJ40	86179693...86179753	GCA_000364345.1	0.95	61	ACTACCACAGGAAACTACAAATACATC TTT GGA ACA GGC ACCAGGCTGAATGTTTTAGCAa
41	TRAJ41	86177662...86177723	GCA_000364345.1	0.97	62	GAACTCAAACTCCGGGTATGCACTGAAC TTC GGC AAA GGC ACCTCGCTGTTGGTCACACCcc
42	TRAJ42	86176891...86176956	GCA_000364345.1	1	66	TGAATTATGGAGGAAGCCAAGGAAATCTCATC TTT GGA AAA GGC ACTAAACTCTCTGTTAAACCAA
43	TRAJ43	86175911...86175964	GCA_000364345.1	0.98	54	ACAATAACAATGACATACGC TTT GGA GCA GGG ACCAGACTGACAGTAAAACCAA
44	TRAJ44	86174816…86174876	GCA_000364345.1	0.95	61	TAAACACCGGCATTGCCAGTAAACTCACC TTT GGG ACT GGA ACAAGACTTCAGGTCACCCT
45	TRAJ45	86173921...86173985	GCA_000364345.1	0.94	65	GTATTCAGGAGGAAGTGCTAACAGACTCACC TTT GGC AAA GGG ACTCATCTAATCGTCCAGCCCT
46	TRAJ46	86173398...86173460	GCA_000364345.1	0.98	63	AGAAGAAAAGCAGCGGAGATAAGCTGACT TTT GGG ACC GGG ACTCGTTTAGCAGTTAGGCCCA
47	TRAJ47	86172840...86172892	GCA_000364345.1	0.91	53	TGGACTATGGAAACAAGCTGATC TTC GGC ACA GGA ACCATTCTGAGAGTCAAG
48	TRAJ48	86170920...86170980	GCA_000364345.1	0.98	61	TCTAACTTTGGAAATGAGAAATTAACC TTT GGG ACT GGA ACAAGACTCACCATTATACCCA
49	TRAJ49	86169925...86169980	GCA_000364345.1	0.96	56	GAACACCGGTAACCAGTTGTAT TTT GGG ACA GGG ACAAGTTTGACAGTCATTCCAA
50	TRAJ50	86169044...86169103	GCA_000364345.1	0.9	60	TGACAACCTCCTACAACAAGCTGATG TTT GGG CGG GGG ACAAGCTTATCAGTCATTCCAA
51	TRAJ51	86167629...86167691	GCA_000364345.1	0.95	63	AGATGCGTGACAGCTATGAGAAGCTGATA TTT GGA AAG GAG ACACGACTAACCGTGAAGTCAA
52	TRAJ52	86166677...86166745	GCA_000364345.1	0.96	69	CTAATGCTGGTGGTGCTGGCTATGGAAAGCTGACA TTT GGA CAA GGG ACCATCTTGACTGTCTATCCAA
53	TRAJ53	86163460...86163525	GCA_000364345.1	0.97	66	AGAATAGTGGAAGTAGCAACTATAAACTGACA TTT GGA AAA GGA ACTCTCTTAACTGTGAATCCAA
54	TRAJ54	86162722...86162778	GCA_000364345.1	0.95	57	TAACTCAGGGAGCCCAGAAGCTGGTA TTT GGC CAA GGA ACCAGGCTGAGCATCAACC
55	TRAJ55	86162123...86162179	GCA_000364345.1	0.95	57	ACAAGTGCTGGTAATGCTCCTG TTG GGG GAA GGG AATGAGCACAAAAATAAATCCAA
56	TRAJ56	86159940...86159999	GCA_000364345.1	0.95	60	ATACTGGAGCCAATAATAAGCTGACA TTT GGA AAA GGA GTAACTCTGAATGTTAGACCAG
57	TRAJ57	86159275...86159337	GCA_000364345.1	0.97	63	TAACTCAGGGCGGATCTGAAAAGCTCGTC TTT GGA AAG GGA ACAAAACTGACAGTAAACCCAT
58	TRAJ58	86158117...86158179	GCA_000364345.1	0.97	63	TTTAACAAACCGGTGGCTCTAGGTTGACC TTT GGG GAA GGA ACACAGCTCACAGTGAATCCTG
59	TRAJ59	86156979...86157037	GCA_000364345.1	93%%	59	GGAATGAAGGAAACAGGAAATTTACA TTT GGA ACG GGA CGCGAGTGAGAGTGAAGCTTA
60	TRAJ60	86156732...86156788	GCA_000364345.1	0.93	57	TGAAGAACACCGAGATGCTCAAC TTT GGG AAG GGG ACTGAGCTAAGTGTGAGCCTGG
61	TRAJ61	86155739...86155798	GCA_000364345.1	0.98	60	GGTACCGGGTTAATAGGAAACTGACA TTT GGA GCC AGC ACTAGAGGAATCATGAAACTCA
