# Supplementary material for: Identification and characterization of the T cell receptor (TCR) repertoire of the cynomolgus macaque (Macaca Fascicularis)
Source: BMC Genomics. 2022 Sep 12;23:647. doi: 10.1186/s12864-022-08867-0 (PMC9465142; doi:10.1186/s12864-022-08867-0)
Supplement: Supplementary file 6 — Additional file 6: Table S4. Macfas TRBJ and TRBD sequences. The different tabs of this spreadsheet list the Macfas TRBJ genes including their genomic coordinates, their NCBI accession number, the % identity to the nearest human homology, their length, and their nucleic acid sequence. The nucleic acid sequence is arranged to show the triplets encoding the conserved amino acid motif “F G X G”. The nucleic acid sequence of Macfas TRBD1 and TRBD2 is shown and compared to their orthologs in Macmul and Homsap. [file 12864_2022_8867_MOESM6_ESM.xlsx]

## Sheet: TRBJ
Order	Gene	Genomic coordinates	Accession no.	Status	Sequence
1	TRBJ1.1	175,769,619..175,769,626	GCA_000364345.1	F	TGAACACTGAAGCTTTC TTT GGA CAA GGC ACCAGACTCACAGTTGTAG
2	TRBJ1.2	175,769,627..175,769,916	GCA_000364345.1	F	CTAACTATGACTACACC TTC GGT TCA GGG ACCAAGTTAACTGTTGTAG
3	TRBJ1.3	175,772,367..175,772,618	GCA_000364345.1	F	TTCTGGAAACACCGTGTAT TTT GGA GAG GGA AGTCGGCTCACTGTTGTAG
4	TRBJ1.4	175,784,365..175,784,413	GCA_000364345.1	F	CAACTAATGAAAAACTGTTT TTT GGC AGT GGA ACCCAGCTCTCTGTCTTGG
5	TRBJ1.5	175,784,694..175,784,983	GCA_000364345.1	F	TAGCAATCAGCCCCAGTAT TTT GGA GAT GGC ACTCGACTCTCCGTCCTAG
6	TRBJ1.6	175,787,614..175,787,662	GCA_000364345.1	F	CTCCTATAATTCGCCCCTCCAC TTT GGG AAC GGG ACCAGGCTCACTGTGACAG
7	TRBJ2.1	175,787,804..175,788,090	GCA_000364345.1	F	CTCCTACAATGAGCAGTTC TTT GGG CCA GGC ACACGGCTCACCGTGCTAG
8	TRBJ2.2	175,795,377..175,795,445	GCA_000364345.1	F	CCAACACCGCGCAGCTGTTC TTT GGA GAA GGC TCTAGGCTGACCGTGCTGG
9	TRBJ2.2p	175,795,738..175,795,748	GCA_000364345.1	P	CTGAGAGGCGCTGCT GGG CGT CTG GGC CGAGGACTCCTGGTTCTGG
10	TRBJ2.3	175,795,749..175,796,041	GCA_000364345.1	F	AGCACAGATCCGCAGTAT TTT GGC CCA GGC ACCCGGCTGACAGTGCTCG
11	TRBJ2.4	175,805,666..175,805,714	GCA_000364345.1	F	AGCCAAAACACTCAGTAC TTC GGC GCC GGG ACCCGGCTCTCAGTGCTGG
12	TRBJ2.5	175,805,836..175,806,125	GCA_000364345.1	F	ACCAAGAGACCCAGTAC TTC GGA CCA GGC ACGCGGCTCCTGGTGCTCG
13	TRBJ2.6	175,810,516..175,810,567	GCA_000364345.1	F	CTCTGGGGCCAGCGTCCTGACT TTC GGG GCC GGC AGCCGGCTGACCGTGCTGG
14	TRBJ2.7	175,810,616..175,810,895	GCA_000364345.1	F	CTCCTACGAGCAGTAC TTC GGG CCG GGC ACCAGGCTCACAGTCATAG

## Sheet: TRBD
Order	Gene	Genomic coordinates	Accession no.	Nucleotide Sequence
1	TRBD1*01	175,763,579..175,763,865	GCA_000364345.1	GGGACAGGGGGGC
2	TRBD2*01	175,769,463..175,769,511	GCA_000364345.1	GGGACTGGGGGGAG
