# Supplementary material for: Identification and characterization of the T cell receptor (TCR) repertoire of the cynomolgus macaque (Macaca Fascicularis)
Source: BMC Genomics. 2022 Sep 12;23:647. doi: 10.1186/s12864-022-08867-0 (PMC9465142; doi:10.1186/s12864-022-08867-0)
Supplement: Supplementary file 7 — Additional file 7: Table S5. Macfas TRGV, TRGJ and TRGC sequences. The different tabs of this spreadsheet list the Macfas TRGV, TRGJ and TRGC genes, their genomic coordinates, NCBI accession number, the functional status of each TRBV gene, the L1, L2, and V region amino acid and nucleic acid sequences. F, functional; P, pseudogene; ORF, open reading frame; N/A, not available. Amino acids are represented by the 1-letter code. X is undetermined; dots represent identity; *, stop codon. [file 12864_2022_8867_MOESM7_ESM.xlsx]

## Sheet: TRGV
Order	Gene	Genomic coordinates	Accession no.	Functional status	L1	L2	Translated Sequence	Nucleotide Sequence
1	TRGV1	108,361,496..108,361,792	GCA_012559485.3	F	MRWALALVLALLSP		SSNLEGKTKSITGPTGSPAEITCDLPGVSTLYIHWYLHQEGKAPQRLLYYEPYYFTVVLESGISPGKYDTASTRKSWNLRLQNLIENDSGVYY CATWDR	TCTTCCAACTTGGAAGGGAAAACGAAGTCAATCACCGGGCCTACTGGGTCACCTGCTGAAATCACCTGTGATCTTCCTGGAGTCAGTACCTTATACATCCACTGGTACCTACACCAGGAGGGGAAGGCCCCACAGCGTCTTCTGTACTATGAACCCTACTACTTCACGGTTGTGTTGGAATCAGGAATCAGTCCAGGAAAGTATGACACTGCAAGCACAAGGAAGAGCTGGAATTTGAGACTGCAAAATCTAATTGAAAATGATTCTGGGGTCTATTACTGTGCCACCTGGGACAGG
2	TRGV2	108,356,767..108,357,063	GCA_012559485.3	F	MWWAPALLLALLSP	ASQK	SSNLEGRTKSVTRPTGSSAEITCDLPEVSSFYIHWYLHQEGKAPQRLLYYDSSNSRVVLESGISPGKYDTYGSTRSNLRLILRNLIENDSGVYY CANWD	TCTTCCAATTTGGAAGGGAGAACAAAGTCAGTCACCAGGCCGACTGGGTCATCTGCTGAAATCACCTGTGATCTTCCTGAAGTCAGTAGCTTCTACATCCACTGGTACCTACACCAGGAGGGGAAGGCCCCACAGCGTCTTCTGTACTATGACTCCTCCAACTCCAGGGTTGTGTTGGAATCAGGAATCAGTCCAGGAAAGTATGATACTTATGGAAGCACAAGGAGCAACTTGAGATTAATACTGCGAAATCTAATTGAAAATGATTCTGGGGTCTATTACTGTGCCAACTGGGAC
3	TRGV3	108,352,370..108,352,669	GCA_012559485.3	F	MRWALALLLAFLFP	AAGQK	SSNLEGITKSVTRPTGSSAEITCDFSGDSNFYIHWYLHQEGKVPQRLLYYDVSNSRDVLESGLSPGKYYTHTRTRWSWILILRNLIENDSGVYY CANWDR	TCTTCCAACTTGGAAGGGATAACAAAGTCAGTCACCAGGCCAACTGGGTCATCTGCTGAAATAACTTGTGATTTTTCTGGAGACAGTAACTTTTATATCCACTGGTACCTACACCAGGAGGGGAAGGTCCCACAGCGTCTTCTGTACTATGACGTCTCCAACTCAAGGGATGTGTTGGAATCAGGACTCAGTCCAGGAAAGTATTATACTCATACACGCACAAGGTGGAGTTGGATATTGATACTGCGAAATCTAATTGAAAATGATTCTGGGGTCTATTACTGTGCCAACTGGGACAGG
4	TRGV6	108,346,945..108,347,243	GCA_012559485.3	P	MQWTLAVLLAFLSP	ASHI	STNLEARRKSGTRGSGSSVVITCDLPVENTFCIHWYQHQEEKAPQHLLCYDPFTPGMCWNQESA*ESMIIMEVQG*VRNLYL*N*MKVTLGSITVPTGT	TCTACTAACTTGGAAGCAAGAAGAAAGTCAGGCACCAGGGGGTCAGGGTCATCTGTTGTTATCACCTGTGATCTTCCTGTAGAAAATACCTTCTGCATCCACTGGTACCAACACCAGGAGGAGAAGGCCCCACAGCATCTTCTGTGCTATGACCCCTTCACTCCAGGGATGTGTTGGAATCAGGAGTCAGCCTAGGAAAGCATGATAATTATGGAAGTACAAGGATAAGTCAGAAATTTATACCTCTAAAACTAAATGAAAGTGACTCTGGGGTCTATTACTGTGCCAACTGGGACAGG
5	TRGV8	108,342,835..108,343,134	GCA_012559485.3	F	MWWAPVLLLALLSP	ASQK	SSNLEGRTKSVTRPTGSSAEITCDLPEVSSFYIHWYLHQEGKAPQRLLYYDASNSRVVLESGISPGKYDTYGSTRRNLRLRLRNLIENDSGVYY CANWDR	TCTTCCAATTTGGAAGGGAGAACAAAGTCAGTCACCAGGCCGACTGGGTCATCCGCTGAAATCACCTGTGATCTTCCTGAAGTCAGTAGCTTCTACATCCACTGGTACCTACACCAGGAGGGGAAGGCCCCACAGCGTCTTCTGTACTATGACGCCTCCAACTCCAGGGTTGTGTTGGAATCAGGAATCAGTCCAGGAAAGTATGATACTTATGGAAGCACAAGGAGGAACTTGAGATTGAGACTGCGAAATCTAATTGAAAATGATTCTGGGGTCTATTACTGTGCCAACTGGGACAGG
6	TRGVA	108,333,642..108,333,929	GCA_012559485.3	P	AGPPCLPLVILFP	GWW	LIRPKQLAHVLGR*GNSVILQCLVCTRISYIHWYRQQKGQVPEGLHQLAMSTLDVQWDSILKVDKITAKDGSSCTLAALKLETGIEGMNYCTAWDL	CTCATCAGGCCGAAGCAGCTGGCCCATGTCCTGGGGCGCTAGGGAAACTCGGTCATCCTGCAGTGCTTGGTCTGCACCAGGATCAGCTACATCCACTGGTACCGGCAGCAGAAGGGCCAGGTCCCTGAGGGGCTCCACCAGCTGGCCATGTCCACGTTGGATGTGCAGTGGGATTCCATCTTGAAAGTAGATAAAATCACAGCCAAGGATGGCAGCAGCTGTACCCTGGCAGCGCTGAAGCTGGAGACAGGCATCGAGGGCATGAACTACTGCACTGCCTGGGACCTG
7	TRGV9	108,327,746..108,328,051	GCA_012559485.3	F	MLSLLHASTLAVLGA	CVYG	AGHLEQPQISSTKMLSKTARLECVVSGVTISETSIYWYRERPGEVIQFLVCIFYDGTVKKESSIPSGKFEVDRIPKTSTSTLTIHNVEKQDIATYY CALWEV	GCAGGTCACCTAGAGCAACCTCAAATTTCCAGTACTAAAATGCTGTCAAAAACAGCCCGCCTGGAATGTGTGGTGTCTGGAGTAACAATTTCTGAAACATCTATATATTGGTATCGAGAAAGACCTGGTGAAGTCATACAGTTCCTGGTGTGCATTTTTTATGACGGCACTGTCAAAAAGGAATCCAGCATTCCATCGGGCAAATTTGAGGTGGATAGGATACCCAAAACGTCTACATCCACCCTCACCATTCACAATGTAGAGAAACAGGACATAGCTACCTACTATTGTGCCTTGTGGGAGGTG
8	TRGV10	108,310,458..108,310,753	GCA_012559485.3	F	MSLLEAFAFSSFW	GLG	LSKVEQFQLSISTEVKKSIDISCKIRSTNFENDVIHWYRQKPNQALEHLIYIISTKSAAHGSMGKRSNKVEARKNSQTLTSILTIKSIEKEDMAIYYC	TTATCGAAAGTGGAGCAGTTCCAGCTATCCATTTCCACGGAAGTCAAGAAAAGTATTGACATATCTTGCAAGATAAGGAGCACAAACTTTGAAAACGATGTCATTCACTGGTACCGGCAGAAACCGAATCAGGCTTTGGAGCATCTGATCTATATTATCTCAACAAAATCCGCAGCTCATGGCAGCATGGGTAAGAGGAGCAACAAAGTGGAAGCGAGAAAGAATTCTCAAACTCTCACTTCAATCCTTACCATCAAGTCCATAGAGAAAGAAGACATGGCCATTTACTACTGTGC
9	TRGVB	108,306,623..108,306,964	GCA_012559485.3	P	K*SALLGLPKYCD	*VK	FKAIKNVNCIFVNRATDKSV*VSCVVSTEDYVNIVIHWYQQKLILNYEPSDI*KSQFNKK*IKNFNRKSQFGFA*VRKTTNLR*EQIFKCLLKSLL*TS*KRKRRPFTTALLRT	TTTAAAGCAATAAAAAATGTCAACTGCATTTTTGTCAACAGAGCAACAGATAAAAGTGTCTAGGTATCTTGTGTGGTGTCCACTGAAGACTATGTAAATATAGTTATACACTGGTACCAGCAGAAACTGATTCTAAATTATGAACCATCTGACATATAAAAGTCCCAGTTCAATAAAAAGTAAATAAAAAACTTCAATAGAAAGTCCCAGTTTGGGTTTGCTTAGGTGAGAAAAACAACAAACTTGAGGTAAGAACAAATTTTCAAATGTCTACTTAAGTCTTTACTATAAACTTCATAGAAAAGGAAGCGGAGGCCATTTACTACTGCACTGCTTAGGACC
10	TRGV11	108,303,822..108,304,146	GCA_012559485.3	P	MPLVVAIIFFSLW	IG	LGHLKQPEIYISRPTNKSAHIS*KASIQGFSSKIIHSYWQKPNQSLEYLLHVFLAISAQDGSDGKTKTKFLKTKKLEVSKNVHTSASTLKINFLEKDEVVYHCACWIR	CTTGGGCATTTGAAGCAACCTGAAATATATATTTCCAGACCAACAAATAAGAGTGCCCACATATCTTGAAAGGCATCCATCCAAGGCTTTAGCAGTAAAATCATACACTCGTACTGGCAGAAACCAAACCAAAGCTTAGAATATTTATTACATGTCTTCTTGGCAATCTCTGCTCAAGATGGCTCAGATGGGAAGACTAAGACTAAGTTTCTTAAGACTAAGAAACTTGAGGTAAGTAAAAATGTTCACACTTCCGCTTCCACTTTGAAAATAAATTTCTTAGAGAAAGATGAGGTGGTATACCACTGTGCCTGCTGGATTAGGC
11	TRGVC	108,292,087..108,292,393	GCA_012559485.3	F			DNLITQLVTSVTKKKGNTAFLECQIKSSTFKKNVCIHWYHQKPDQPLKRILYISSNENVVHEQGVSEERYEARKWQSDLSSSLRIHRVAEEDAGIYY CACWD	GACAATCTCATAACACAACTTGTAACATCCGTCACCAAGAAAAAAGGAAATACAGCATTTCTTGAATGCCAGATAAAATCCAGTACCTTCAAGAAGAATGTATGTATACACTGGTACCACCAGAAGCCAGACCAGCCCCTAAAGCGAATTCTGTATATCTCCTCAAATGAAAATGTAGTCCATGAACAAGGTGTTAGTGAGGAAAGATATGAAGCAAGAAAATGGCAAAGTGACTTGTCCTCCAGCCTGAGAATACACCGAGTTGCTGAGGAGGACGCAGGGATATATTACTGTGCCTGTTGGGATA
12	TRGVD	108,290,095..108,290,387	GCA_012559485.3	F			KMRISQDQLSSTRRQDRTVHIRCKLSGVLLEKTVVHWYQQKEGKPLRRILYGSAKSYKQDRPNPRLEADDKHDGIFYLIINNVAKLDEATYY CACWD	AAAATGAGAATATCTCAGGATCAACTCTCCTCCACACGCAGACAAGACAGAACAGTGCACATAAGGTGCAAGCTATCTGGGGTTCTTCTCGAGAAGACCGTTGTGCACTGGTATCAACAAAAAGAAGGGAAGCCCCTGAGACGAATCCTTTATGGCTCAGCCAAAAGTTACAAGCAAGACAGGCCCAATCCCCGCTTGGAGGCAGATGATAAACATGATGGTATTTTTTACCTGATCATTAACAATGTTGCCAAGTTGGATGAAGCCACTTACTACTGTGCCTGCTGGGATCT

## Sheet: TRGJ
Order	Gene	Functional status	Translated Sequence	Nucleotide Sequence
1	TRGJ1-1	ORF	STGWIKIFAEGTKLIVTSP	ATAGCACTGGTTGGATCAAGATATTTGCTGAAGGGACTAAGCTCATAGTAACTTCGCCTG
2	TRGJ1-2	F	GQQFGRKVKLFGPGTKLIIT	GTGGGCAACAGTTTGGCAGAAAAGTCAAGCTATTTGGTCCCGGAACAAAGCTCATCATTACAG
3	TRGJ2-1	ORF	STWWIKKFAEGTRLIVTSP	ATAGCACTTGGTGGATCAAGAAATTTGCTGAAGGGACTAGGCTCATAGTAACTTCGCCTG
4	TRGJ2-2	P	GQQFGKKIKVFGP*TKLIIT	GTGGGCAACAGTTTGGCAAAAAAATCAAGGTGTTTGGCCCCTGAACAAAGCTCATCATTACAG
5	TRGJ2-3	F	NYYKKLFGSGTTLVVT	GAATTATTATAAGAAACTCTTTGGCAGTGGAACAACACTTGTTGTCACAG

## Sheet: TRGC
Order	Gene	Functional status	Translated Sequence	Nucleotide Sequence
1	TRGC1 EX-1	F	DKHLDADVSPKPTIFLPSIAETNLHKAGTYLCLLENFFPDVIKIHWQEKKSNTILGSQEGNTVKTNDTYMKFSWLTVPEKSLDKEHRCIVRHENNKNGVDQEIIFPPIKT	GATAAACACCTTGATGCAGATGTTTCACCCAAGCCCACTATTTTTCTTCCTTCCATTGCTGAAACAAACCTCCACAAGGCTGGAACATACCTTTGTCTTCTTGAGAATTTTTTCCCAGATGTTATTAAGATACATTGGCAAGAAAAGAAGAGCAACACGATTCTGGGATCCCAGGAGGGGAACACCGTGAAGACTAACGACACATACATGAAATTTAGCTGGTTAACGGTGCCAGAAAAGTCACTGGATAAAGAGCACAGATGTATCGTCAGACATGAGAATAATAAAAATGGAGTTGATCAAGAAATTATCTTTCCTCCAATAAAGACAG
2	TRGC1 EX-2	F	DVTKMDPKDNCSKDAN	GATGTCACCAAAATGGATCCCAAAGACAATTGTTCAAAAGATGCAAAT
3	TRGC1 EX-3	F	DALLLQLTNTSAYYMYLLLLVKSEVYFAIIAVCLLRRTAVCCNGERS	GATGCACTACTGCTGCAGCTCACAAACACCTCTGCATATTACATGTACCTCCTCCTGCTCGTCAAGAGTGAGGTCTATTTTGCCATCATCGCCGTCTGTCTGCTTAGAAGAACGGCTGTCTGCTGCAATGGAGAGAGATCG
4	TRGC2 EX-1	F	DKHLDADVSPKPTIFLPSIAETNLHKAGTYLCLLEKFFPDVIEIHWQEKNSNKVLKSQEGNTMKTNNTYMKFSWLTVPEKSLDKEHRCIVRHENNRNGVDQEIIFPPIKT	GATAAACACCTTGATGCAGATGTTTCACCCAAGCCCACTATTTTTCTTCCTTCCATTGCTGAAACAAACCTCCATAAGGCTGGAACATACCTTTGTCTTCTTGAGAAATTTTTCCCAGATGTTATTGAGATACATTGGCAAGAAAAGAACAGCAACAAGGTTCTGAAATCCCAAGAGGGGAACACCATGAAGACTAACAACACATACATGAAATTTAGCTGGTTAACGGTGCCAGAAAAGTCACTGGATAAAGAGCACAGATGTATCGTCAGACACGAGAATAATAGAAATGGAGTTGATCAAGAAATTATCTTTCCTCCAATAAAGACAG
5	TRGC2 EX-2T	F	DVTTVDPKDSFSKDAN	GATGTCACCACAGTGGATCCCAAAGACAGTTTTTCAAAAGACGCAAAT
6	TRGC2 EX-2R	F	DVTTVDPKGNYSEDAD	GATGTCACCACAGTGGATCCCAAAGGCAATTATTCAGAAGATGCAGAT
7	TRGC2 EX-2	F	DDTTVDPKDNYSEDAN	GATGACACCACAGTGGATCCCAAAGACAATTATTCAGAAGATGCAAAT
8	TRGC2 EX-3	F	DALLLQLTNTSAYYMYLLLLLKSEVYFAIIAVCLLRRTAVCCNGERS	GATGCACTACTGCTGCAGCTCACAAACACCTCTGCATATTACATGTACCTCCTCCTGCTCCTCAAGAGTGAGGTCTATTTTGCCATCATCGCCGTCTGTCTGCTTAGAAGAACGGCTGTCTGCTGCAATGGAGAGAGATCG
