# Supplementary material for: Identification and characterization of the T cell receptor (TCR) repertoire of the cynomolgus macaque (Macaca Fascicularis)
Source: BMC Genomics. 2022 Sep 12;23:647. doi: 10.1186/s12864-022-08867-0 (PMC9465142; doi:10.1186/s12864-022-08867-0)
Supplement: Supplementary file 8 — Additional file 8: Table S6. Macfas TRDV, TRDJ, TRDD and TRDC sequences. The different tabs of this spreadsheet list the TRDV, TRDJ, TRDD and TRDC genes, their genomic coordinates, NCBI accession number, the functional status of each TRBV gene, the L1, L2, and V region amino acid and nucleic acid sequences. F, functional; P, pseudogene; ORF, open reading frame; N/A, not available. Amino acids are represented by the 1-letter code. X is undetermined; dots represent identity; *, stop codon. [file 12864_2022_8867_MOESM8_ESM.xlsx]

## Sheet: TRDV
Order	Gene	Genomic coordinates	Accession no.	Functional status	L1	L2	Translated Sequence	Nucleotide Sequence	Nucleotide Sequence
1	TRDV1	85,789,762..85,790,048	GCA_000364345.1	F	MLFSSLLCIFVAFSYSG	R SSV	AQKVTQAQSSVSMPVGKAVTLNCQYETSSWSYDLFWYKQLPGKEMIFLIRQGSSEQNARNGRYSVNFKKEASSIALTISALQLEDSATYF CALRE	GCCCAGAAGGTTACTCAAGCCCAGTCATCAGTATCCATGCCAGTAGGGAAAGCAGTCACCCTGAACTGCCAGTATGAAACAAGTTCGTGGTCATATGACCTTTTTTGGTACAAGCAACTTCCCGGCAAAGAGATGATTTTCCTTATTCGCCAGGGTTCTTCTGAACAGAATGCAAGAAATGGTCGCTATTCTGTCAACTTCAAGAAAGAAGCTAGCTCCATCGCCTTAACCATTTCAGCCTTACAGCTAGAAGACTCAGCAACATACTTCTGTGCTCTCCGGGAACT
2	TRDV1-1	N/A	GCA_012559485.3	F	MLFSSLLCIFVAFSYSG	R FSV	AQKVTQAQSSVSMPVEKAVTLNCQYETSSWSYDLFWYKQLPGKEMIFLIRQGSSEQNARDGRYSVNFKKEASFIALTISALQLEDSATYF CALRE	GCCCAGAAGGTTACTCAAGCCCAGTCATCAGTATCCATGCCAGTGGAGAAAGCAGTCACCCTGAACTGCCAGTATGAAACAAGTTCGTGGTCATATGACCTTTTTTGGTACAAGCAACTTCCCGGCAAAGAGATGATTTTCCTTATTCGCCAGGGTTCTTCTGAACAGAATGCAAGAGATGGTCGCTATTCTGTCAACTTCAAGAAAGAAGCTAGCTTCATCGCCTTAACCATTTCAGCCTTACAGCTAGAAGACTCAGCAACATACTTCTGTGCTCTCCGGGAACT
3	TRDV2	86,102,277..86,102,558	GCA_000364345.1	F	N/A	N/A	ELVPEHQTVIVSVGDPATLKCSMKGEAISNYYINWYRKTQGNTMTFIYREKGIYGPGFKDNFQGDIDTEENQAVLKILAPSERDEGSYY CASD	TTGAGTTGGTGCCTGAACACCAAACAGTGATTGTGTCAGTGGGGGACCCTGCCACCCTCAAGTGCTCCATGAAAGGAGAAGCAATCAGTAACTACTATATCAACTGGTACAGGAAGACCCAAGGTAACACAATGACTTTCATATACCGAGAAAAGGGCATCTATGGCCCTGGTTTCAAGGACAATTTCCAAGGTGACATTGATACTGAAGAGAACCAGGCTGTACTTAAGATCCTTGCACCATCAGAGAGAGATGAAGGGTCTTACTACTGTGCCAGTGACA
4	TRDV3	86,149,480..86,149,769	GCA_000364345.1	F	MILTVGFSFLFF	RGML	CDKVTQSSPDQMVASGSEVVLLCTYDSTYSDPGLFWYRIRPDYNFQFVFYGDKSRSHGSYFAKGRFSVKHLLTQKAFHLVISPVSTEDSATYY CAM	TGTGACAAAGTAACTCAGAGTTCCCCGGACCAGATGGTGGCGAGTGGCAGTGAGGTGGTACTGCTCTGCACTTACGACAGTACATATTCAGATCCAGGTTTATTCTGGTACCGCATAAGGCCAGATTATAATTTTCAGTTTGTCTTCTATGGGGATAAAAGCAGATCTCACGGTTCATATTTTGCTAAAGGACGGTTTTCTGTGAAGCACCTTCTGACCCAGAAAGCCTTTCACTTGGTAATCTCTCCAGTGAGTACTGAAGACAGTGCCACTTACTACTGTGCC
5	TRDV4	86,080,883..86,081,170	GCA_000364345.1	F	MPKTCLLFFLTIFC	GVSL	DIILKPDTKALTVLIGEAATFRCSVTGGDLKNYQISWYKKSEDNSLILISKLSNNSNDNLGNNFKVKIDTLKSQFMLDIQKATTQDVGTYY CASDI	GATATAATTTTGAAACCGGATACCAAAGCACTGACTGTCCTCATTGGGGAGGCTGCTACCTTCCGTTGCAGTGTAACAGGAGGCGACCTGAAGAACTATCAAATAAGCTGGTATAAGAAGAGTGAAGATAACTCTCTGATTTTGATCTCCAAACTAAGCAACAATTCTAATGACAATTTAGGGAATAATTTCAAGGTGAAAATCGATACTTTAAAAAGTCAATTTATGCTTGACATTCAAAAAGCAACAACACAAGATGTTGGGACTTACTACTGTGCGTCTGATATC

## Sheet: TRDJ
Order	Gene	Genomic coordinates	Accession no.	Translated Sequence	Nucleotide Sequence
1	TRDJ1	86,201,492..86,201,554	GCA_000364345.1	TDKLIFGKGTRVTVEP	ACACTGATAAACTCATCTTTGGAAAAGGAACCCGTGTGACTGTGGAACCAA
2	TRDJ2	86,203,043..86,203,097	GCA_000364345.1	LSQHNSSLERELNSSWNQ	CTTTCACAGCACAACTCTTCTTTGGAAAGGGAACTCAACTCATCGTGGAACCAG
3	TRDJ3	86,203,757..86,203,811	GCA_000364345.1	LLGHPTDVFWNWHQTLRGA	CTCCTGGGACACCCGACAGATGTTTTTTGGAACTGGCACCAAACTCTTCGTGGAGCCCC
4	TRDJ4	86,204,681..86,204,740	GCA_000364345.1	QTTDLWQRNLSGGR	CCAGACCACTGATCTTTGGCAAAGGAACCTATCTGGAGGTAGAA

## Sheet: TRDD
Order	Gene	Genomic coordinates	Accession no.	Translated Sequence	Nucleotide Sequence
1	TRDD1	86,198,259..86,198,318	GCA_000364345.1	FSHSKFPKVEIVVQKNRNIFTLLTL	ATTTTCTCACAGTAAATTCCCCAAAGTGGAAATAGTTGTTCAAAAGAATAGAAATATTTTTACTCTTTTGACATTAAC
2	TRDD2	86,199,438..86,199,500	GCA_000364345.1	GFYTDVFHCAFVPQRLECIKPLFKN	GGTTTTTATACTGATGTGTTTCACTGTGCCTTCGTACCACAGAGGTTGGAGTGCATTAAGCCTTTGTTCAAAAACA
3	TRDD3	86,199,868..86,199,930	GCA_000364345.1	VFVKLCSTVTGGIRTVLQNLQRPVQK	AGTTTTTGTAAAGCTCTGTAGCACTGTGACTGGGGGTATACGCACAGTGCTACAAAACCTACAGAGACCTGTACAAAAACT

## Sheet: TRDC
Order	Gene	Genomic coordinates	Accession no.	Translated Sequence	Nucleotide Sequence
1	TRDC EX1	86,195,058..86,195,123	GCA_000364345.1	RQPHTKPSVFVMKNGTNVACLVKDFYPKDIRINLESSKKITEFDPAIVVSPSGKYNAVKLGQYADSNSVTCSVQHNKEVVYSTDFEVKTNST	AAAGACAACCTCATACCAAACCATCCGTTTTCGTCATGAAAAATGGAACAAATGTTGCTTGTCTGGTGAAGGACTTCTACCCCAAGGATATAAGAATAAATCTCGAGTCATCCAAGAAGATAACAGAGTTTGATCCTGCTATTGTCGTCTCTCCCAGTGGGAAGTACAATGCTGTCAAGCTTGGTCAATATGCAGATTCAAATTCAGTGACATGTTCAGTTCAACACAACAAGGAAGTTGTGTACTCCACTGACTTTGAAGTGAAGACAAATTCTACAGG
2	TRDC EX2	86,195,708..86,195,766	GCA_000364345.1	DHLKPTETENTKQPSKSCHEPK	GATCACCTAAAACCAACGGAAACTGAAAACACAAAGCAACCTTCAAAGAGCTGCCATGAACCCAAA
3	TRDC EX3	86,197,890..86,197,949	GCA_000364345.1	SCREGEHDVSHSAGTTNAVCKECCHQFSLDCQVTFLV	GTTCATGCCGAGAAGGTGAACATGATGTCTCTCACAGTGCTGGGACTACGAATGCTGTTTGCAAAGAGTGTTGCCATCAATTTTCTCTTGACTGCCAAGTTACTTTTCTTGTAA
